# Supplementary material for: Patients’ preferences in dental care: A discrete-choice experiment and an analysis of willingness-to-pay
Source: PLoS One. 2023 Feb 27;18(2):e0280441. doi: 10.1371/journal.pone.0280441 (PMC9970100; doi:10.1371/journal.pone.0280441)
Supplement: S5 File — (XLSX) [file pone.0280441.s005.xlsx]

## Sheet: Codebook
Section in questionnaire	Topics	Variable name in dataset	Question to variable label (German)	Question to variable label (English)	Variable label in STATA (English)	Value label (German)	Value label (English)	Value	Further developed variables (or values)
	No. Questionnaire	F0_0	Fragebogennummer	No. Questionnaire	f0_0	no.	no.	various
					id	Teilnehmernummer im Datensatz	no. Participant in dataset	various
					cset	Choice-Set-Nummer	no. choice-set	1-8
					PT	Nicht-Sichtzahnbereich	posteroir teeth
					AT	Sichtzahnbereich	anterior teeth
				[Questionnaire sent to rural (LA) or urban (ST) region]	LA_ST	Land	rural	1
						Stadt	urban	2
				[maximum value of out-of-pocket chosen overal choice sets per participant for PT]	WTPmax_PT			0, 50, 150. 450, 600	also variable with ranks (WTPmax_PT_rank), and dummy coded variables
				[maximum value of out-of-pocket chosen overal choice sets per participant for AT]	WTPmax_AT			0, 50, 200, 450, 600	also variable with ranks (WTPmax_AT_rank), and dummy coded variables
B1 / B2	Choice-sets		Teil B1 / B2 „Nicht-Sichtzahnbereich“ / „Sichtzahnbereich“	Section B1 / B2 "posterior teeth" / "anterior teeth"
		F2_1 - F2_8 / F4_1-F4_10	Choice-Szenarien	Choice-sets	F2_1 - F2_8 / F4_1-F4_10	… Behandlung A	treatment A	1
						… Behandlung B	treatment B	2
						… keine der Behandlungen	no treatment (opt-out)	3
						Missing: nicht beantwortet	no answer	-1
						Missing: Angabe nicht eindeutig	no answer (not clear)	-2
B1	Importance of treatment attributes		Teil B1 „Nicht-Sichtzahnbereich“	Section B1 "posterior teeth"
		F1_1	1. Ästhetik Die Eigenschaft Ästhetik bei einer Zahnkrone im „Nicht-Sichtzahnbereich“ ist mir…	1. Aesthetics The attribute aesthetics for a dental crown in the "non-visible tooth area" is… to me.	importance_aesthetics_PT	… besonders wichtig.	very important	1
							important	2
						… mittel wichtig.	moderately important	3
						… weniger wichtig.	less important	4
						… nicht wichtig.	not important	5
						Missing: nicht beantwortet	no answer	-1
						Missing: Angabe nicht eindeutig	no answer (not clear)	-2
		F1_2	2. Verträglichkeit Die Eigenschaft Verträglichkeit bei einer Zahnkrone im „Nicht-Sichtzahnbereich“ ist mir…	2. Compatibility The attribute compatibility for a dental crown in the "non-visible tooth area" is… to me.	importance_compatibility_PT	… besonders wichtig.	very important	1
						… wichtig.	important	2
						… mittel wichtig.	moderately important	3
						… weniger wichtig.	less important	4
						… nicht wichtig.	not important	5
						Missing: nicht beantwortet	no answer	-1
						Missing: Angabe nicht eindeutig	no answer (not clear)	-2
		F1_3	3. Haltbarkeit Die Eigenschaft Haltbarkeit bei einer Zahnkrone im „Nicht-Sichtzahnbereich“ ist mir…	3. Durability The attribute durability for a dental crown in the "non-visible tooth area" is… to me.	importance_durability_PT	… besonders wichtig.	very important	1
						… wichtig.	important	2
						… mittel wichtig.	moderately important	3
						… weniger wichtig.	less important	4
						… nicht wichtig.	not important	5
						Missing: nicht beantwortet	no answer	-1
						Missing: Angabe nicht eindeutig	no answer (not clear)	-2
		F1_4	4. Eigenanteil Die Eigenschaft Eigenanteil bei einer Zahnkrone im „Nicht-Sichtzahnbereich“ ist mir…	4. Out-of-pocket payment The attribute out-of-pocket payment for a dental crown in the "non-visible tooth area" is… to me.	importance_outofpocket_PT	… besonders wichtig.	very important	1
						… wichtig.	important	2
						… mittel wichtig.	moderately important	3
						… weniger wichtig.	less important	4
						… nicht wichtig.	not important	5
						Missing: nicht beantwortet	no answer	-1
						Missing: Angabe nicht eindeutig	no answer (not clear)	-2
B2	Importance of treatment attributes		Teil B2 „Sichtzahnbereich“	Section B2 "anterior teeth"
		F3_1	1. Ästhetik Die Eigenschaft Ästhetik bei einer Zahnkrone im „Sichtzahnbereich“ ist mir…	1. Aesthetics The attribute aesthetics for a dental crown in the "non-visible tooth area" is… to me.	importance_aesthetics_AT	… besonders wichtig.	very important	1
						… wichtig.	important	2
						… mittel wichtig.	moderately important	3
						… weniger wichtig.	less important	4
						… nicht wichtig.	not important	5
						Missing: nicht beantwortet	no answer	-1
						Missing: Angabe nicht eindeutig	no answer (not clear)	-2
		F3_2	2. Verträglichkeit Die Eigenschaft Verträglichkeit bei einer Zahnkrone im „Sichtzahnbereich“ ist mir…	2. Compatibility The attribute compatibility for a dental crown in the "non-visible tooth area" is… to me.	importance_compatibility_AT	… besonders wichtig.	very important	1
						… wichtig.	important	2
						… mittel wichtig.	moderately important	3
						… weniger wichtig.	less important	4
						… nicht wichtig.	not important	5
						Missing: nicht beantwortet	no answer	-1
						Missing: Angabe nicht eindeutig	no answer (not clear)	-2
		F3_3	3. Haltbarkeit Die Eigenschaft Haltbarkeit bei einer Zahnkrone im „Sichtzahnbereich“ ist mir…	3. Durability The attribute durability for a dental crown in the "non-visible tooth area" is… to me.	importance_durability_AT	… besonders wichtig.	very important	1
						… wichtig.	important	2
						… mittel wichtig.	moderately important	3
						… weniger wichtig.	less important	4
						… nicht wichtig.	not important	5
						Missing: nicht beantwortet	no answer	-1
						Missing: Angabe nicht eindeutig	no answer (not clear)	-2
		F3_4	4. Eigenanteil Die Eigenschaft Eigenanteil bei einer Zahnkrone im „Sichtzahnbereich“ ist mir…	4. Out-of-pocket payment The attribute out-of-pocket payment for a dental crown in the "non-visible tooth area" is… to me.	importance_outofpocket_AT	… besonders wichtig.	very important	1
						… wichtig.	important	2
						… mittel wichtig.	moderately important	3
						… weniger wichtig.	less important	4
						… nicht wichtig.	not important	5
						Missing: nicht beantwortet	no answer	-1
						Missing: Angabe nicht eindeutig	no answer (not clear)	-2
C	Participants' characteristics		Fragen zu Ihrer Person	Questions about yourself
		F5_1	[1] Wie alt sind Sie (Angabe in Altersgruppen)?	[1] How old are you (in age groups)?	age	unter 30 Jahre	under 30 years	1
						30 bis 34 Jahre	30 to 34 years	2
						35 bis 39 Jahre	36 to 39 years	3
						40 bis 44 Jahre	41 to 44 years	4
						45 bis 49 Jahre	46 to 49 years	5
						50 bis 54 Jahre	51 to 54 years	6
						55 bis 59 Jahre	56 to 59 years	7
						60 bis 64 Jahre	61 to 64 years	8
						65 bis 69 Jahre	66 to 69 years	9
						70 bis 74 Jahre	71 to 74 years	10
						75 bis 79 Jahre	76 to 79 years	11
						80 bis 84 Jahre	81 to 84 years	12
						85 bis 89 Jahre	86 to 89 years	13
						90 Jahre und älter	91 years and older	14
						Missing: nicht beantwortet	no answer	-1
						Missing: Angabe nicht eindeutig	no answer (not clear)	-2
		F5_2	[2] Welches Geschlecht haben Sie?	[2] What is your gender?	gender	weiblich	female	1	female
						männlich	male	2	male
						andere	other	3	gender_other
						Missing: nicht beantwortet	no answer	-1
						Missing: Angabe nicht eindeutig	no answer (not clear)	-2
		F5_3	[3] Welches ist Ihr höchster Bildungsabschluss?	[3] What is your highest level of education?	education	(Fach-)Hochschulabschluss	(technical) university degree	1
						Berufsausbildung	vocational training	2
						(Fach-)Abitur	(technical) A-level	3
						Realschulabschluss	high school diploma (10 years)	4
						Hauptschulabschluss	high school diploma (9 years)	5
						Kein Schulabschluss	no school-leaving qualification	6
						Sonstiges	other	7	coded as "missing"	-1
						Missing: nicht beantwortet	no answer	-1
						Missing: Angabe nicht eindeutig	no answer (not clear)	-2
		F5_3_frei	Sonstiges (offene Eingabe)	Other (open input)	education_other	[offene Eingabe]	[open answer]
						Missing: nicht beantwortet	no answer	-1
						Missing: Angabe nicht eindeutig	no answer (not clear)	-2
		F5_4	[4] Sind Sie derzeit berufstätig?	4] Are you currently employed?	employment	Ja, ich bin Vollzeit berufstätig	full-time	1	employment_fulltime	1	employment_full1_notfull2
						Ja, ich bin Teilzeit berufstätig	part-time	2	employment_notfullorretired	2
						Ich bin Studierende/r (und nicht berufstätig)	college student (not employed)	3
						Nein, ich bin arbeitslos/-suchend	unemployed	4
						Nein, ich bin aufgrund einer Erkrankung berentet	retirement due to illness	5
						Nein, ich bin aufgrund meines Alters berentet	retirement due to age	6
						Sonstiges	other	7	coded as "missing"	-1
						Missing: nicht beantwortet	no answer	-1
						Missing: Angabe nicht eindeutig	no answer (not clear)	-2
		F5_4_frei	Sonstiges (offene Eingabe)	Other (open input)	employment_other	[offene Eingabe]	[open answer]
						Missing: nicht beantwortet	no answer	-1
						Missing: Angabe nicht eindeutig	no answer (not clear)	-2
		F5_5	[5] Wie hoch ist Ihr monatliches Haushalts(netto)einkommen, d. h. wie viel Geld steht Ihrem gesamten Haushalt (inkl. der Einkünfte z. B. eines Ehepartners) monatlich zur Verfügung?	[5] What is your monthly household (net) income, i.e., how much money is available to your entire household (including income from your partner, for example) each month?	income	unter 500 €	under 500 €	1
						500 bis unter 750 €	500 to under 750 €	2
						750 bis unter 1.000 €	750 to under 1,000 €	3
						1.000 bis unter 1.500 €	1,000 to under 1,500 €	4
						1.500 bis unter 2.500 €	1,500 to under 2,500 €	5
						2.500 bis unter 3.500 €	2,500 to under 3,500 €	6
						3.500 bis unter 4.500 €	3,500 to under 4,500 €	7
						4.500 bis unter 5.500 €	4,500 to under 5,500 €	8
						5.500 bis unter 6.500 €	5,500 to under 6,500 €	9
						über 6.500 €	over 6,500 €	10
						Missing: nicht beantwortet	no answer	-1
						Missing: Angabe nicht eindeutig	no answer (not clear)	-2
		F5_6	[6] In welchem Stadt- oder Gemeindetyp wohnen Sie?	[6] In which type of city or municipality do you live?	rural_urban	Großstadt (> 100.000 Einwohner)	large city (> 100,000 inhabitants)	1
						Mittelstadt (> 20.000 – 100.000 Einwohner)	medium-sized city (> 20,000 - 100,000 inhabitants)	2
						Kleinstadt (> 5.000 – 20.000 Einwohner)	small town (> 5,000 - 20,000 inhabitants)	3
						Landgemeinde/Dorf (< 5.000 Einwohner)	rural community / village (< 5,000 inhabitants)	4
						ich weiß nicht	I do not know	99	coded as "missing"	-1
						Missing: nicht beantwortet	no answer	-1
						Missing: Angabe nicht eindeutig	no answer (not clear)	-2
		F5_7 (version "rural")	[7] In welchem Bezirk Berlins oder welcher Stadt / Landkreis Brandenburgs wohnen Sie?	[7] In which administrative district of Berlin or which city / Brandenburg do you live?	disctrict_brandenburg_berlin	Barnim	Barnim	1
						Dahme-Spreewald	Dahme-Spreewald	2
						Elbe-Elster	Elbe-Elster	3
						Havelland	Havelland	4
						Märkisch-Oderland	Märkisch-Oderland	5
						Oberhavel	Oberhavel	6
						Oberspreewald-Lausitz	Oberspreewald-Lausitz	7
						Oder-Spree	Oder-Spree	8
						Ostprignitz-Ruppin	Ostprignitz-Ruppin	9
						Potsdam-Mittelmark	Potsdam-Mittelmark	10
						Prignitz	Prignitz	11
						Spree-Neiße	Spree-Neiße	12
						Teltow-Fläming	Teltow-Fläming	13
						Uckermark	Uckermark	14
						Sonstiges	other	17	coded as "missing"	-1
						ich weiß nicht	I do not know	99	coded as "missing"	-1
						Missing: nicht beantwortet	no answer	-1
						Missing: Angabe nicht eindeutig	no answer (not clear)	-2
		F5_7 (version "city")	[7] In welchem Bezirk Berlins oder welcher Stadt wohnen Sie?	[7] In which district of Berlin or which city do you live?		Berlin Charlottenburg-Wilmersdorf	Berlin Charlottenburg-Wilmersdorf	18	1	original values for version "urban"
						Berlin Friedrichshain-Kreuzberg	Berlin Friedrichshain-Kreuzberg	19	2
						Berlin Lichtenberg	Berlin Lichtenberg	20	3
						Berlin Marzahn-Hellersdorf	Berlin Marzahn-Hellersdorf	21	4
						Berlin Mitte	Berlin Mitte	22	5
						Berlin Neukölln	Berlin Neukölln	23	6
						Berlin Pankow	Berlin Pankow	24	7
						Berlin Reinickendorf	Berlin Reinickendorf	25	8
						Berlin Spandau	Berlin Spandau	26	9
						Berlin Steglitz-Zehlendorf	Berlin Steglitz-Zehlendorf	27	10
						Berlin Tempelhof-Schöneberg	Berlin Tempelhof-Schöneberg	28	11
						Berlin Treptow-Köpenick	Berlin Treptow-Köpenick	29	12
						Brandenburg an der Havel, Stadt	Brandenburg an der Havel, City	30	13
						Cottbus, Stadt	Cottbus, City	31	14
						Frankfurt (Oder), Stadt	Frankfurt (Oder), City	32	15
						Potsdam, Stadt	Potsdam, City	33	16
						Sonstiges	other	17	coded as "missing"	-1
						ich weiß nicht	I do not know	99	coded as "missing"	-1
						Missing: nicht beantwortet	no answer	-1
						Missing: Angabe nicht eindeutig	no answer (not clear)	-2
		F5_7_frei	Sonstiges (offene Eingabe)	Other (open entry)	district_other	[offene Eingabe]	[open answer]
						Missing: nicht beantwortet	no answer	-1
						Missing: Angabe nicht eindeutig	no answer (not clear)	-2
			Fragen zu Ihrem Versicherungsschutz	Questions about your insurance coverage
		F5_8	[8] Sind Sie gesetzlich oder privat versichert (GKV – Gesetzliche Krankenversicherung, PKV – Private Krankenversicherung)?	[8] Do you have statutory or private health insurance (SHI - statutory health insurance, PHI - private health insurance)?	insurance	GKV	SHI	1
						PKV	PHI	2
						ich weiß nicht	I do not know	99
						Missing: nicht beantwortet	no answer	-1
						Missing: Angabe nicht eindeutig	no answer (not clear)	-2
		F5_9	[9] Haben Sie eine Zahnzusatzversicherung?	[9] Do you have supplementary dental insurance?	supplementary_insurance	ja	yes	1
						nein	no	0
						ich weiß nicht	I do not know	99	coded as "missing"	-1
						Missing: nicht beantwortet	no answer	-1
						Missing: Angabe nicht eindeutig	no answer (not clear)	-2
		F5_10	[10] Besitzen Sie ein Bonusheft ?	[10] Do you have a bonus booklet?	bonusbooklet	ja	yes	1
						nein	no	0
						ich weiß nicht	I do not know	99	coded as "missing"	-1
						Missing: nicht beantwortet	no answer	-1
						Missing: Angabe nicht eindeutig	no answer (not clear)	-2
		F5_10a	Falls ja: Haben Sie schon einmal ein Bonusheft mit mind. 5 Stempeln in Folge bei Ihrer Krankenkasse eingereicht, damit sich die Zuzahlung durch die Krankenkasse erhöht?	If yes: Have you ever submitted a bonus booklet with at least 5 stamps in a row to your health insurance company, so that the coverage is extended by the health insurance company?	bonusstamps	ja	yes	1
						nein	no	0
						ich weiß nicht	I do not know	99	coded as "missing"	-1
						Missing: nicht beantwortet	no answer	-1
						Missing: Angabe nicht eindeutig	no answer (not clear)	-2
						Missing: überfiltert	no answer (overfiltered)	-3
		F5_11	[11] Würde für Sie ein Härtefallantrag in Frage kommen?	[11] Would you be considered as a hardship case?	hardship	ja	yes	1
						nein	no	0
						ich weiß nicht	I do not know	99	coded as "missing"	-1
						Missing: nicht beantwortet	no answer	-1
						Missing: Angabe nicht eindeutig	no answer (not clear)	-2
		F5_11a	Falls ja: Haben Sie schon einmal die Härtefallregelung für sich in Anspruch genommen?	If yes: Have you ever made use of the hardship case provision for yourself?	hardship_done	ja	yes	1
						nein	no	0
						ich weiß nicht	I do not know	99	coded as "missing"	-1
						Missing: nicht beantwortet	no answer	-1
						Missing: Angabe nicht eindeutig	no answer (not clear)	-2
						Missing: überfiltert	no answer (overfiltered)	-3
			Fragen zu Ihrer Zahngesundheit	Questions about your oral health
		F5_12	[12] Wie schätzen Sie Ihre Zahngesundheit insgesamt ein? Bitte bewerten Sie anhand einer Skala von 1 (sehr gut) bis 5 (sehr schlecht).	[12] How would you rate your overall oral health? Please rate on a scale of 1 (very good) to 5 (very poor).	dental_health	1 (sehr gut)	1 (very good)	1
						2 (gut)	2 (good)	2
						3 (durchschnittlich)	3 (moderate)	3
						4 (schlecht)	4 (poor)	4
						5 (sehr schlecht)	5 (very poor)	5
						nicht beantwortet = ich weiß nicht	no answer	99	coded as "missing"	-1
						Missing: Angabe nicht eindeutig	no answer (not clear)	-2
		F5_13	[13] Haben Sie schon einmal eine Zahnkrone erhalten, z. B. nach einer Zahnwurzelbehandlung?	[13] Have you ever received a dental crown, e.g., after root canal treatment?	dental_crown_yes	ja	yes	1
						nein	no	0
						ich weiß nicht	I do not know	99	coded as "missing"	-1
						Missing: nicht beantwortet	no answer	-1
						Missing: Angabe nicht eindeutig	no answer (not clear)	-2
		F5_14	[14] Haben Sie schon einmal gegen eine Zahnkronenbehandlung beim Zahnarzt entschieden?	[14] Have you ever decided against a dental crown treatment at the dentist?	dental_crown_no	ja	yes	1
						nein	no	0
						ich weiß nicht	I do not know	99	coded as "missing"	-1
						Missing: nicht beantwortet	no answer	-1
						Missing: Angabe nicht eindeutig	no answer (not clear)	-2
		F5_14a	Falls ja: Was war der Grund, warum Sie sich dagegen entschieden haben?	If yes: What was the reason for deciding against it?	dental_crown_reason	zu hohe Kosten	costs too high	1	reason_costs
						Angst vor der Behandlung	fear of treatment	2	reason_fear
						kein Vertrauen zum Zahnarzt	no trust in dentist	3	reason_trust
						habe ich nicht als notwendig angesehen	I think, it was not necessary	4	reason_need
						Sonstiges	other	5	coded as "missing"	-1
						Missing: nicht beantwortet	no answer	-1
						Missing: Angabe nicht eindeutig	no answer (not clear)	-2
		F5_14a_frei	Sonstiges (offene Eingabe)	Other (open entry)	reason_other	[offene Eingabe]	[open answer]
						Missing: nicht beantwortet	no answer	-1
						Missing: Angabe nicht eindeutig	no answer (not clear)	-2
						Missing: überfiltert	no answer (overfiltered)	-3
		F5_15	[15] Gesetzesänderung: Ab 01.10.2020 übernimmt die Krankenkasse mind. 60 % der Gesamtkosten der Regelversorgung anstatt bisher 50 % (vgl. Vollkrone im Nicht-Sichtzahnbereich: neu 194,34 €, bisher 161,95 € von Krankenkasse zugezahlt). Ändert sich mit dieser Neuerung Ihre Entscheidung für oder gegen eine Zahnkronenbehandlung?	[15] Change in the law: As of 01.10.2020, the health insurance company will pay at least 60% of the total costs of standard treatment instead of the previous 50% (cf. full crown in the non-visible tooth area: new €194.34, previously €161.95 paid by health insurance company). Does this change alter your decision for or against dental crown treatment?	new_law	ja	yes	1
						nein	no	0
						ich weiß nicht	I do not know	99	coded as "missing"	-1
						Missing: nicht beantwortet	no answer	-1
						Missing: Angabe nicht eindeutig	no answer (not clear)	-2
		F5_15a	Falls ja: Inwieweit ändert sich Ihre Entscheidung?	If yes: To what extent does your decision change?	new_law_behavior	ich entscheide mich dann für die Regelversorgung	I then decide for a standard care treatment	1
						ich entscheide mich dann für eine Behandlung über die Regelversorgung hinaus, z.B. Vollkrone aus Keramik	I then decide for a treatment beyond standard care, e.g., full ceramic crown	2
						Missing: nicht beantwortet	no answer	-1
						Missing: Angabe nicht eindeutig	no answer (not clear)	-2
						Missing: überfiltert	no answer (overfiltered)	-3
		F5_16	[16] Lässt ihr Gesundheitsstatus (z. B. Konstitution, Allergie) eine Zahnkronenbehandlung zu?	[16] Does your health status (e.g., constitution, allergy) permit dental crown treatment?	dental_crown_health_status	ja	yes	1
						nein	no	0
						ich weiß nicht	I do not know	99	coded as "missing"	-1
						Missing: nicht beantwortet	no answer	-1
						Missing: Angabe nicht eindeutig	no answer (not clear)	-2
		F5_17	[17] Bei stark erkennbaren Zahnkronen: Ist Ihre Entscheidung gegen eine Behandlungsalternative abhängig von der Farbe (z. B. goldfarben) der Zahnkrone?	[17] If dental crowns are strongly visible: Does your decision against a treatment alternative depends on the color (e.g., gold-colored) of the dental crown?	crown_color_choice	ja	yes	1
						nein, ich entscheide mich immer gegen eine stark erkennbare Zahnkrone	no, I always decide against a strongly visible dental crown	0
						ich weiß nicht	I do not know	99	coded as "missing"	-1
						Missing: nicht beantwortet	no answer	-1
						Missing: Angabe nicht eindeutig	no answer (not clear)	-2
		F5_17a	Falls ja: Bei welcher Farbe der Zahnkrone würden Sie sich für die Behandlungsalternative entscheiden? (Mehrfachnennungen möglich)	If yes: Which color of dental crown would you choose as treatment alternative? (Multiple answers possible)	crown_color	Gold-Metallfarbe	color golden-metal	1	crown_color_golden
						Hellgrau-Metallfarbe	color light grey metallic	2	crown_color_lightgrey
						Dunkelgrau-Metallfarbe	color dark grey metallic	3	crown_color_darkgrey
						ich weiß nicht	I do not know	4	crown_color_donotknow
						Missing: nicht beantwortet	no answer	-1
						Missing: Angabe nicht eindeutig	no answer (not clear)	-2
						Missing: überfiltert	no answer (overfiltered)	-3
C	Further questions		Bitte bewerten Sie den Fragebogen	Please rate the questionnaire
		F5_18	[18] Wie schwer ist es Ihnen gefallen, sich zwischen den Behandlungsalternativen zu entscheiden? Bitte bewerten Sie anhand einer Skala von 1 (sehr leicht) bis 5 (sehr schwer).	[18] How difficult was it for you to decide between the treatment alternatives? Please rate using a scale from 1 (very easy) to 5 (very difficult).	decision_difficult	1 (sehr leicht)	1 (very easy)	1
						2 (leicht)	2 (easy)	2
						3 (mittel schwer)	3 (moderate)	3
						4 (schwer)	4 (difficult)	4
						5 (sehr schwer)	5 (very difficult)	5
						nicht beantwortet = ich weiß nicht	no answer	99	coded as "missing"	-1
						Missing: Angabe nicht eindeutig	no answer (not clear)	-2
		F5_19	[19] Wie leicht oder wie schwer empfanden Sie das Ausfüllen des Fragebogens? Bitte bewerten Sie anhand einer Skala von 1 (sehr leicht) bis 5 (sehr schwer).	[19] How easy or how difficult did you find it to complete the questionnaire? Please rate using a scale from 1 (very easy) to 5 (very difficult).	questionnaire_difficult	1 (sehr leicht)	1 (very easy)	1
						2 (leicht)	2 (easy)	2
						3 (mittel schwer)	3 (moderate)	3
						4 (schwer)	4 (difficult)	4
						5 (sehr schwer)	5 (very difficult)	5
						nicht beantwortet = ich weiß nicht	no answer	99	coded as "missing"	-1
						Missing: Angabe nicht eindeutig	no answer (not clear)	-2

## Sheet: Suppl_F5_17a
German			English
[F5_17a] mit Mehrfachnennungen			[F5_17a] with multiple answers
Spalten			Columns
F5_17a_1	[17a_1] Gold-Metallfarbe		F5_17a_1	[17a_1] color golden-metal
F5_17a_2	[17a_2] Hellgrau-Metallfarbe		F5_17a_2	[17a_2] color light grey metallic
F5_17a_3	[17a_3] Dunkelgrau-Metallfarbe		F5_17a_3	[17a_3] color dark grey metallic
F5_17a_4	[17a_4] ich weiß nicht		F5_17a_4	[17a_4] I do not know
Codes	-1	Missing: nicht beantwortet	Codes	-1	Missing: no answer
	-3	Missing: überfiltert		-3	Missing: overfiltered
	1	ja		1	Yes
	0	nein		0	No

## Sheet: Codes_choice_sets
Attribute	Value	Level
aesthetics	1	natural color
	2	lightly visible
	3	strongly visible
compatibility	1	no risk
	2	1 out of 10,000 people with allergic or local toxic reaction
durability	1	25 years
	2	15 years
	3	10 years
	4	5 years
out-of-pocket payment (posterior teeth)	1	50
	2	150
	3	450
	4	600
out-of-pocket payment (anterior teeth)	1	50
	2	200
	3	450
	4	600
