# Supplementary material for: Patients’ preferences in dental care: A discrete-choice experiment and an analysis of willingness-to-pay
Source: PLoS One. 2023 Feb 27;18(2):e0280441. doi: 10.1371/journal.pone.0280441 (PMC9970100; doi:10.1371/journal.pone.0280441)
Supplement: S1 Dataset — (XLSX) [file pone.0280441.s019.xlsx]

## Sheet: data_DCE
ID_anonymized	F2_1	F2_2	F2_3	F2_4	F2_5	F2_6	F2_7	F2_8	F4_1	F4_2	F4_3	F4_4	F4_5	F4_6	F4_7	F4_8	F4_9	F4_10
1	2	1	1	2	3	3	2	1	2	-1	1	3	3	2	3	2	2	1
2	2	3	3	2	3	3	2	1	3	3	3	2	3	3	2	1	3	3
3	2	1	2	3	1	2	1	3	2	1	2	3	1	2	1	3	2	2
4	3	3	2	3	3	3	3	3	3	3	3	3	3	3	3	3	2	3
5	3	3	3	2	3	3	3	3	3	1	3	3	3	3	3	3	3	3
6	2	3	3	2	-2	2	1	3	2	3	2	3	3	2	1	3	2	2
7	2	2	1	3	3	3	3	3	2	1	2	3	3	3	3	2	2	2
8	2	2	1	3	3	3	3	3	2	3	3	3	3	3	3	3	2	3
9	2	3	3	3	3	3	3	1	2	1	1	3	3	3	3	3	2	1
10	1	1	2	1	1	3	3	2	2	3	2	3	1	2	3	2	2	2
11	2	3	1	3	3	3	3	3	2	3	3	3	3	3	3	3	2	3
12	2	2	3	2	3	3	3	1	2	1	2	3	3	3	3	3	2	2
13	2	2	1	3	3	3	3	2	2	1	2	3	3	3	3	2	2	2
14	2	2	1	2	2	1	2	1	2	1	2	3	1	3	3	2	2	2
15	2	2	1	2	2	1	2	1	2	2	1	3	3	3	3	2	2	1
16	2	2	2	2	2	2	1	2	2	1	2	3	3	3	3	2	2	2
17	2	1	1	3	3	3	3	1	2	1	3	3	3	3	3	3	2	3
18	2	1	2	3	3	3	3	2	2	1	2	3	3	3	3	2	2	2
19	3	3	3	3	3	3	3	3	3	3	3	3	3	3	3	3	3	3
20	2	3	3	3	3	3	2	1	2	3	3	3	3	3	3	3	2	3
21	2	2	1	2	2	1	2	1	2	2	1	3	3	3	3	2	2	1
22	2	1	2	2	-1	2	1	1	2	1	2	1	1	2	1	2	2	2
23	1	1	1	2	1	2	2	1	1	2	3	2	3	1	3	3	2	3
24	1	1	1	2	1	2	2	1	1	2	2	2	2	1	1	1	2	2
25	1	2	3	3	3	2	3	3	1	3	3	3	3	3	3	3	2	3
26	1	2	2	2	2	2	3	1	1	2	2	2	2	1	1	1	2	2
27	1	1	2	2	1	2	1	1	1	2	2	2	2	1	1	1	2	2
28	3	1	1	3	1	2	2	3	3	3	3	3	3	2	3	3	2	3
29	1	1	2	3	3	2	3	3	1	2	3	2	3	3	3	1	2	3
30	1	1	2	1	1	2	2	2	1	2	2	1	2	2	1	1	2	2
31	1	3	2	2	3	2	3	1	3	3	3	3	3	3	3	3	2	3
32	1	2	2	2	2	2	1	1	1	2	2	2	2	2	1	1	2	2
33	2	1	1	2	3	2	2	1	1	3	3	2	1	2	3	1	2	3
34	3	1	1	3	1	2	2	3	1	3	3	2	3	1	3	3	2	3
35	1	1	1	2	1	2	2	1	1	2	3	2	3	2	3	1	2	3
36	2	2	1	2	1	2	1	1	2	2	2	2	1	1	1	1	2	2
37	2	2	2	2	1	1	1	1	2	2	2	2	3	3	1	1	2	2
38	3	2	3	2	3	3	3	3	3	2	3	2	3	3	3	3	2	3
39	3	2	3	1	3	1	3	3	3	2	3	2	3	3	1	1	2	3
40	2	2	1	2	1	1	1	1	1	2	2	2	1	1	1	1	2	2
41	3	3	3	2	3	3	3	3	3	3	3	3	3	3	3	3	2	3
42	2	2	2	2	1	1	1	1	1	2	2	2	1	1	1	1	2	2
43	2	2	2	2	1	1	1	1	2	2	2	2	1	1	1	1	2	2
44	1	2	2	2	1	1	1	1	1	2	2	2	1	1	1	1	2	2
45	2	2	3	2	3	3	1	1	2	2	3	2	3	3	3	1	2	3
46	2	1	1	2	2	1	1	1	1	2	2	2	1	1	1	1	2	2
47	2	2	2	2	1	3	1	1	1	2	2	2	3	3	1	1	2	2
48	3	2	3	3	3	3	3	3	3	2	3	3	3	3	3	3	3	3
49	1	2	1	1	2	1	2	1	1	2	1	1	2	1	2	2	2	1
50	1	2	1	2	2	1	2	2	1	2	1	2	2	1	2	2	2	1
51	1	1	1	2	1	1	2	2	1	2	1	2	2	1	2	1	2	1
52	1	2	3	1	2	1	1	2	1	2	3	1	2	1	2	3	2	3
53	1	2	1	2	1	1	2	1	1	2	1	2	1	1	2	1	2	1
54	3	2	3	2	3	1	3	3	3	2	3	1	2	1	3	3	2	3
55	3	2	3	2	3	1	3	2	3	2	3	3	2	1	3	3	2	3
56	3	3	2	3	3	1	3	3	1	3	3	2	3	3	3	2	2	3
57	2	3	2	2	3	1	1	2	1	3	2	2	2	1	1	2	2	2
58	2	1	2	1	1	1	1	2	1	2	1	2	2	1	1	2	2	1
59	1	2	2	2	2	1	1	2	1	2	2	2	2	1	1	2	2	2
60	2	3	2	2	3	1	1	2	1	2	2	2	2	1	1	2	2	2
61	-1	3	3	2	3	3	1	2	-1	3	3	3	2	3	1	2	2	3
62	2	1	2	2	2	1	1	2	1	3	3	2	3	3	3	3	2	3
63	1	3	2	3	3	3	3	3	1	3	3	3	3	3	3	3	2	3
64	1	2	2	2	2	1	1	2	1	3	3	2	3	3	1	2	2	3
65	2	3	2	2	2	1	1	2	1	3	2	2	2	1	1	2	2	2
66	1	3	2	2	2	1	1	3	1	3	3	2	2	1	3	3	2	3
67	3	3	1	3	3	3	1	2	3	3	1	2	3	3	1	2	2	1
68	2	3	2	1	3	3	1	2	3	3	3	3	3	3	1	2	2	3
69	1	3	2	2	2	1	2	2	1	2	3	2	2	1	1	2	2	3
70	1	2	1	3	2	1	3	3	3	2	1	3	2	1	3	3	2	1
71	2	1	1	2	2	1	1	1	2	1	1	2	2	1	1	1	2	1
72	3	2	3	2	2	1	1	1	2	3	3	3	2	3	1	1	2	3
73	1	2	1	3	2	1	3	3	3	2	1	2	2	1	1	1	2	1
74	1	2	1	1	2	1	2	3	1	2	1	3	3	1	2	3	2	1
75	2	2	1	2	2	1	1	1	2	2	1	2	2	1	1	1	2	1
76	2	2	1	2	1	1	1	2	-2	1	1	2	2	1	1	2	2	1
77	2	1	1	2	2	1	1	1	2	1	1	2	2	1	1	1	2	1
78	2	2	1	2	2	1	1	1	3	3	1	3	2	3	1	1	2	1
79	1	2	1	2	2	1	1	2	3	2	1	2	2	1	1	2	2	1
80	-1	-2	1	2	2	1	1	1	2	1	1	2	2	1	1	1	2	1
81	3	1	3	3	3	3	3	1	3	1	3	2	3	3	1	1	3	3
82	1	1	2	2	3	3	1	1	1	1	2	2	3	3	1	1	2	2
83	3	1	2	2	3	3	1	1	3	3	2	3	3	3	1	1	2	2
84	3	1	1	2	2	3	3	1	3	1	1	2	2	3	3	1	3	1
85	3	3	3	2	3	3	3	1	3	3	2	3	3	3	3	1	2	2
86	1	1	2	2	2	2	1	1	1	1	2	2	2	2	1	1	2	2
87	1	1	2	2	2	1	1	1	1	1	2	2	2	2	1	1	2	2
88	3	1	3	3	3	2	3	1	3	3	3	3	3	2	3	1	2	3
89	1	2	2	2	3	3	1	1	3	1	2	2	3	2	1	1	2	2
90	3	1	3	3	3	3	3	3	3	3	3	3	3	3	3	1	3	3
91	3	1	2	2	3	2	1	1	3	1	2	2	3	2	1	1	2	2
92	3	3	3	3	3	3	3	1	3	3	3	3	3	3	3	1	3	3
93	3	3	3	3	2	3	3	3	3	3	3	3	3	3	1	3	3	3
94	1	1	1	1	1	-1	-1	-1	1	1	2	2	2	2	1	1	2	2
95	1	1	2	2	2	2	1	1	1	1	2	2	1	2	1	1	2	2
96	3	1	3	2	3	2	3	1	3	3	3	3	3	2	3	1	2	3
97	1	1	2	2	2	2	1	1	2	1	2	2	1	2	1	1	2	2
98	1	1	2	2	2	2	1	1	3	3	2	3	3	2	1	1	2	2
99	1	1	1	2	2	2	2	1	3	3	2	3	1	2	1	1	2	2
100	1	1	2	2	2	2	1	1	3	3	2	2	1	2	1	1	2	2
101	1	1	2	2	2	2	1	1	-1	-1	2	2	1	2	1	1	2	2
102	1	1	2	2	3	2	1	1	3	1	2	2	1	2	1	1	2	2
103	2	2	2	2	2	2	1	1	2	1	2	2	1	2	1	1	2	2
104	2	3	3	3	1	2	3	1	2	1	3	3	2	2	3	1	2	3
105	2	3	1	3	2	2	2	1	3	1	2	3	2	2	3	1	2	2
106	2	3	-1	3	2	3	3	3	3	1	3	3	2	3	3	3	2	3
107	-1	-1	3	3	2	2	3	3	-1	-1	3	3	2	2	3	3	2	3
108	3	3	3	3	2	3	3	3	3	3	3	3	2	3	3	3	3	3
109	2	1	1	3	2	2	2	1	3	1	2	3	2	2	3	1	2	2
110	3	3	1	3	2	3	2	3	3	3	3	3	2	3	3	3	2	3
111	2	3	1	3	1	2	2	1	2	3	1	3	3	2	3	1	2	1
112	2	1	2	2	1	2	3	1	3	1	2	3	3	2	3	1	2	2
113	2	1	2	2	1	2	3	1	2	1	2	2	3	2	3	1	2	2
114	2	2	1	1	1	2	1	1	2	2	2	2	2	1	1	1	2	2
115	1	1	2	2	1	2	1	2	2	1	2	2	2	2	2	1	2	2
116	3	1	2	2	1	2	1	3	2	1	2	2	2	3	1	1	2	2
117	2	3	1	3	3	3	3	1	2	3	3	3	3	2	3	1	2	3
118	2	1	1	2	2	2	1	1	2	1	2	2	2	2	1	1	2	2
119	2	1	2	2	1	2	1	1	2	1	2	2	1	2	1	1	2	2
120	2	1	1	2	2	2	1	1	2	2	2	2	2	1	1	1	2	2
121	1	3	2	2	1	2	3	3	3	3	2	3	3	3	1	3	2	2
122	2	2	1	2	1	2	2	1	2	1	2	2	2	2	1	1	2	2
123	2	1	1	1	1	2	2	1	2	2	1	2	2	2	1	1	2	1
124	2	1	1	3	3	2	3	1	2	2	1	3	3	2	3	1	2	1
125	2	1	2	2	1	2	1	1	2	1	2	2	2	2	1	1	2	2
126	1	1	2	2	1	2	1	2	1	2	3	3	2	3	3	1	2	3
127	3	2	3	2	2	1	1	2	2	2	1	3	2	3	1	3	2	1
128	2	2	1	2	2	2	1	1	2	2	1	3	2	3	1	1	2	1
129	3	2	3	2	2	3	1	3	3	2	3	3	2	3	1	3	2	3
130	1	2	1	1	2	2	3	3	1	2	1	1	2	3	3	1	2	1
131	1	2	1	1	2	2	1	1	1	2	1	3	2	3	3	1	2	1
132	2	2	1	1	1	2	1	3	1	2	1	3	2	3	3	1	2	1
133	2	2	1	1	2	2	1	1	1	2	1	1	2	2	1	1	2	1
134	3	3	3	3	3	3	3	3	3	3	3	3	3	3	3	3	3	3
135	2	2	1	2	2	1	1	3	1	2	1	3	2	3	1	3	2	1
136	2	2	1	1	2	1	3	3	2	2	1	3	2	3	3	3	2	1
137	2	2	1	3	2	1	1	3	3	2	1	3	2	3	3	3	2	1
138	3	2	3	3	2	3	1	3	3	2	3	3	2	3	3	3	2	3
139	2	3	1	3	2	3	1	3	2	2	1	3	2	3	1	3	2	1
140	2	3	2	2	1	1	3	1	2	3	3	1	3	3	3	1	2	3
141	3	1	3	3	1	3	2	2	3	1	3	3	1	1	2	2	2	3
142	2	2	2	2	1	1	2	1	2	1	1	1	1	2	2	2	2	1
143	2	1	2	2	1	1	2	1	3	1	3	3	3	3	2	1	2	3
144	2	1	2	2	1	2	2	1	2	1	1	1	1	2	2	1	2	1
145	2	1	1	2	1	2	2	1	2	1	1	1	1	2	2	1	2	1
146	3	3	3	3	3	3	3	3	3	3	3	3	3	3	3	3	3	3
147	2	1	1	2	1	3	2	2	2	1	3	1	1	2	2	1	2	3
148	3	3	3	3	3	3	3	1	-1	-1	3	3	3	3	3	1	2	3
149	3	1	3	2	3	3	2	1	3	1	3	3	3	3	2	1	2	3
150	3	1	3	1	1	3	3	1	3	1	3	3	3	3	3	3	2	3
151	2	3	3	1	3	3	3	1	3	3	3	1	3	3	3	1	2	3
152	2	3	2	3	1	3	3	1	3	3	3	3	3	3	3	1	2	3
153	3	1	2	2	1	1	2	2	3	1	3	3	1	3	2	1	2	3
154	3	1	3	2	1	3	2	1	3	1	3	3	1	3	2	1	2	3
155	2	3	2	3	3	1	2	3	2	3	3	3	3	3	3	1	2	3
156	2	1	2	2	1	1	2	1	2	1	3	3	1	3	2	1	2	3
157	2	1	3	3	3	3	3	1	3	3	3	3	3	3	3	1	2	3
158	3	1	2	3	1	1	2	2	3	1	3	3	3	3	3	3	2	3
159	2	1	2	2	1	1	2	1	2	1	1	1	1	2	2	1	2	1
160	2	3	3	1	3	3	3	1	2	3	3	1	3	3	3	1	2	3
161	2	1	2	2	1	1	2	1	1	1	1	1	1	2	2	1	2	1
162	2	1	2	2	1	1	2	1	2	1	3	3	3	3	2	1	2	3
163	2	3	1	1	3	2	3	1	3	1	3	3	3	3	3	1	3	3
164	2	2	2	2	1	1	1	1	2	1	2	2	2	2	1	1	2	2
165	1	2	2	2	1	1	1	1	3	3	2	3	2	2	1	1	2	2
166	1	2	2	2	1	1	1	2	2	2	2	2	1	1	1	1	2	2
167	2	2	1	2	1	1	1	1	2	1	2	2	1	1	1	1	2	2
168	1	2	3	2	1	2	1	3	3	2	3	2	2	2	1	3	2	3
169	1	2	2	2	1	1	1	1	2	1	2	2	1	2	1	1	2	2
170	1	2	2	1	1	2	2	2	1	2	2	1	1	2	2	2	2	2
171	1	2	3	2	1	2	1	2	2	2	2	2	2	2	1	1	2	2
172	2	2	2	2	2	2	1	1	2	2	2	3	2	2	3	1	2	2
173	1	2	2	2	1	1	1	1	2	2	2	2	1	1	1	1	2	2
174	1	2	2	2	1	2	1	2	2	2	2	2	2	2	1	1	2	2
175	3	3	3	3	2	2	3	3	3	3	3	3	3	2	3	3	2	3
176	1	2	2	2	1	1	1	1	2	1	2	2	2	2	1	1	2	2
177	1	2	2	2	1	2	1	3	3	3	2	3	2	2	1	1	2	2
178	2	2	1	2	1	1	2	1	2	1	1	1	1	2	1	2	2	1
179	2	1	2	2	1	2	2	1	2	1	2	1	1	2	1	2	2	2
180	2	1	1	3	3	3	3	3	2	3	3	3	3	3	3	3	3	3
181	2	1	2	2	1	2	1	1	2	2	2	1	1	2	1	2	2	2
182	2	2	2	2	1	2	1	1	2	1	2	1	1	2	1	2	2	2
183	2	1	2	2	1	2	1	3	2	1	2	3	1	2	1	3	2	2
184	2	1	1	2	2	1	2	2	2	1	1	1	2	2	2	2	2	1
185	2	-1	1	-1	-1	-1	-1	-1	2	1	3	3	1	3	3	3	2	3
186	2	1	1	2	1	1	2	2	2	1	2	1	1	2	1	2	2	2
187	2	1	1	2	1	2	2	1	2	1	1	2	1	2	2	1	2	1
188	2	3	3	3	3	3	3	3	2	3	3	3	3	3	3	3	3	3
189	2	1	2	3	1	2	1	2	2	1	2	1	1	2	1	2	2	2
190	2	2	2	2	1	2	1	3	2	1	2	3	1	3	3	2	2	2
191	2	2	1	2	1	2	1	1	2	1	2	1	1	2	1	2	2	2
192	3	3	1	3	3	3	3	3	2	3	3	3	3	3	3	3	2	3
193	2	1	1	2	1	2	2	1	2	1	1	3	3	2	3	3	2	1
194	2	3	2	3	1	2	1	3	2	3	2	3	1	2	1	3	2	2
195	2	1	1	2	3	3	2	1	2	1	1	3	3	3	3	1	2	1
196	2	2	2	1	1	2	1	2	2	1	2	1	1	2	1	2	2	2
197	1	2	1	2	2	1	3	1	1	2	3	2	2	1	3	3	2	3
198	1	1	1	2	1	2	2	1	1	1	1	2	1	2	2	1	2	1
199	1	3	2	3	3	3	3	3	1	3	2	3	3	3	3	3	2	2
200	3	1	1	2	1	2	2	1	1	2	3	2	3	2	3	1	2	3
201	1	1	3	2	3	2	3	3	1	3	3	3	3	1	3	3	2	3
202	1	1	1	2	1	2	2	2	1	2	2	2	2	1	1	1	2	2
203	3	1	3	3	1	2	2	3	1	3	3	3	3	2	3	3	2	3
204	1	1	2	2	1	1	1	1	1	2	2	1	2	2	1	1	2	2
205	1	3	3	2	3	2	3	1	1	2	3	2	3	3	3	3	2	3
206	1	2	3	2	3	2	3	1	1	2	3	2	3	1	3	3	2	3
207	1	1	2	1	3	2	3	3	1	3	2	1	3	2	3	3	2	2
208	2	1	1	2	1	2	2	1	1	2	1	2	1	2	2	1	2	1
209	3	3	3	3	3	3	3	3	1	3	3	3	3	3	3	3	3	3
210	3	1	1	2	1	2	2	1	1	3	3	2	3	2	3	1	2	3
211	1	3	3	3	3	2	3	3	1	3	3	3	3	2	3	3	2	3
212	1	3	3	1	3	2	3	3	1	3	3	3	3	3	3	3	2	3
213	1	3	3	1	3	2	3	3	1	3	3	3	3	2	3	3	2	3
214	1	3	3	3	3	3	3	1	3	1	1	3	1	3	3	3	3	1
215	2	2	2	1	1	1	3	1	3	2	2	3	1	3	3	1	2	2
216	2	2	2	2	1	1	3	1	2	2	3	1	3	1	2	3	3	3
217	2	2	2	2	1	1	1	1	2	2	3	2	3	3	3	1	2	3
218	1	2	2	1	1	1	1	1	1	2	2	1	1	1	1	1	2	2
219	2	2	1	2	2	1	1	1	1	2	1	2	2	1	1	1	2	1
220	2	2	1	2	1	1	1	1	2	2	2	2	1	1	1	1	2	2
221	2	2	2	2	1	1	1	1	2	2	2	2	1	1	1	1	2	2
222	3	2	3	2	3	3	3	1	3	-1	3	3	3	3	3	3	2	3
223	2	2	2	2	3	1	1	1	2	2	2	2	1	3	3	1	2	2
224	2	1	1	1	1	2	1	2	1	2	2	2	1	1	1	1	2	2
225	2	2	2	2	1	2	1	1	2	2	1	2	1	2	1	1	2	2
226	3	1	1	2	3	2	3	3	3	3	3	2	3	3	3	3	2	3
227	1	2	1	2	2	1	2	1	1	2	1	1	2	1	2	1	2	1
228	-1	-1	3	3	3	3	3	3	3	3	3	3	3	3	3	3	2	3
229	1	2	1	2	1	1	2	1	3	2	1	1	2	1	3	3	2	1
230	3	2	1	3	2	1	3	3	3	2	1	3	2	1	3	3	2	1
231	1	2	1	2	2	1	2	2	1	1	1	1	2	1	2	3	2	1
232	3	2	1	3	3	1	3	3	3	2	1	3	3	1	3	3	2	1
233	1	3	3	2	1	1	3	1	1	2	1	2	2	1	3	3	2	1
234	1	1	1	2	1	2	2	3	1	2	1	2	1	2	2	1	2	1
235	1	2	1	2	2	1	2	2	1	2	1	1	2	1	2	3	2	1
236	1	2	1	2	2	1	3	2	3	2	1	3	2	1	3	3	2	1
237	1	2	1	2	3	1	2	3	3	2	1	3	3	1	3	3	2	1
238	1	2	1	2	2	1	2	3	1	2	1	1	2	1	2	3	2	1
239	1	1	1	2	1	1	2	2	1	2	1	2	2	1	2	1	2	1
240	1	1	1	2	2	1	2	2	1	2	1	2	2	1	2	1	2	1
241	3	3	1	3	3	3	3	3	3	3	1	3	3	3	3	3	3	1
242	1	2	1	2	2	1	2	2	1	2	1	1	2	1	2	1	2	1
243	1	2	2	1	2	1	1	2	1	2	2	1	2	1	2	1	2	2
244	1	2	-1	2	-1	1	2	-1	1	2	3	1	2	1	3	3	2	3
245	1	2	1	2	2	1	2	3	3	2	1	2	2	1	3	3	2	1
246	2	2	2	1	2	1	1	2	1	2	2	2	2	1	1	2	2	2
247	1	3	2	2	2	1	1	2	3	1	3	3	2	3	1	2	2	3
248	3	3	3	3	2	3	1	2	3	3	3	3	3	3	1	2	2	3
249	1	2	2	2	2	1	1	2	1	3	1	2	2	3	1	2	2	1
250	1	2	2	2	2	1	1	2	1	2	2	2	2	1	1	2	2	2
251	1	2	2	2	2	1	1	2	-1	-1	2	2	2	1	1	2	2	2
252	1	2	1	2	2	1	1	2	1	2	1	2	2	1	1	2	2	1
253	2	2	2	2	1	1	1	2	1	3	3	2	2	3	1	2	2	3
254	2	2	2	1	2	1	1	2	2	2	2	2	2	1	1	2	2	2
255	2	1	1	1	2	2	1	2	2	1	1	1	2	2	1	2	2	1
256	1	3	2	2	2	1	1	2	1	3	3	2	3	3	1	2	2	3
257	1	2	1	3	2	1	2	3	3	3	1	3	2	3	1	3	2	1
258	1	2	1	2	2	1	1	1	3	2	1	3	2	1	1	1	2	1
259	3	2	1	3	2	1	1	3	3	2	1	3	2	1	1	3	2	1
260	1	2	1	2	2	1	1	1	2	1	1	2	2	1	1	1	2	1
261	1	2	1	2	2	1	1	2	2	1	1	2	2	1	1	1	2	1
262	3	2	3	3	2	1	3	3	3	3	3	3	2	3	1	3	2	3
263	1	2	1	2	2	1	3	1	1	2	1	2	1	1	1	1	2	1
264	1	2	1	2	1	1	1	1	1	2	1	2	2	1	1	1	2	1
265	1	2	1	2	2	1	1	2	2	2	1	2	2	1	1	2	2	1
266	1	2	1	2	2	1	3	1	3	3	1	3	2	1	3	1	2	1
267	3	2	1	3	2	1	3	3	3	2	1	3	3	3	3	3	2	1
268	3	2	1	2	2	1	1	1	2	2	1	2	2	1	1	1	2	1
269	2	1	1	2	2	1	1	1	2	1	1	2	2	1	1	1	2	1
270	1	2	2	3	2	1	3	2	3	2	1	3	1	1	1	1	2	1
271	3	2	3	3	3	3	3	1	3	2	3	3	2	3	1	1	2	3
272	3	3	2	3	3	3	3	3	3	3	3	3	3	3	3	3	2	3
273	1	1	2	2	2	3	3	1	3	1	2	2	3	3	1	1	2	2
274	1	1	3	2	2	3	1	1	3	1	3	2	2	3	1	1	3	3
275	3	3	3	2	3	3	3	1	3	3	3	3	3	2	3	1	2	3
276	3	1	2	2	3	2	1	1	3	1	2	2	1	2	1	1	2	2
277	1	1	2	2	3	3	1	1	2	1	2	2	1	2	1	1	2	2
278	3	1	2	2	3	2	1	1	3	1	2	2	1	2	1	1	2	2
279	1	1	3	2	2	2	1	1	3	1	2	2	3	2	1	1	2	2
280	3	1	2	2	1	2	1	1	3	3	2	3	1	2	1	1	2	2
281	3	1	2	2	3	3	1	1	3	3	2	3	3	3	3	1	2	2
282	2	1	2	2	2	2	1	1	2	1	2	2	1	1	1	1	2	2
283	1	1	2	2	2	2	1	1	2	1	2	2	1	2	1	1	2	2
284	1	1	2	2	1	2	1	1	2	1	2	2	1	2	1	1	2	2
285	3	3	3	2	3	2	3	1	3	3	3	3	3	2	3	1	2	3
286	1	1	2	2	2	2	1	1	2	1	2	2	1	2	1	1	2	2
287	3	1	3	2	2	1	1	1	3	1	2	3	3	2	1	1	2	2
288	3	3	3	3	3	3	3	1	3	3	3	3	3	3	3	3	2	3
289	1	1	2	2	1	2	1	1	3	3	2	3	1	2	1	1	2	2
290	3	1	2	2	3	2	1	1	-1	1	2	2	-1	2	1	1	2	2
291	-1	-1	3	2	3	3	3	3	1	3	3	3	3	3	3	3	3	3
292	1	1	2	2	2	2	1	1	3	1	2	2	1	2	1	1	2	2
293	1	1	2	2	2	2	1	1	3	1	2	2	1	2	1	1	2	2
294	1	3	3	2	3	3	3	1	3	3	2	2	3	3	3	1	2	2
295	2	1	2	2	1	2	1	1	2	1	2	2	1	2	1	1	2	2
296	2	2	1	1	2	2	2	1	2	2	1	1	2	2	2	1	2	1
297	2	1	1	1	2	1	2	2	1	1	2	2	2	2	2	1	2	2
298	3	1	3	3	2	3	3	3	3	3	3	3	2	3	3	3	2	3
299	2	1	1	1	2	2	2	1	3	1	2	3	2	2	3	1	2	2
300	2	1	1	1	2	2	2	1	1	1	2	2	2	2	2	1	2	2
301	2	1	2	1	2	2	3	1	2	1	1	3	2	2	2	1	2	1
302	2	2	1	1	2	2	3	1	3	1	3	3	2	2	3	1	2	3
303	2	1	2	2	2	2	2	1	1	1	2	3	2	2	3	1	2	2
304	2	2	1	1	1	2	2	1	2	2	1	1	1	2	2	1	2	1
305	2	3	1	3	2	3	2	3	2	3	1	3	2	3	2	3	2	1
306	2	1	2	1	2	2	3	1	1	1	2	3	2	2	2	1	2	2
307	2	1	1	1	2	2	3	1	3	1	2	3	2	2	3	1	2	2
308	2	1	2	3	2	2	3	1	3	1	3	3	2	2	3	1	2	3
309	2	1	1	1	2	2	2	1	2	1	3	3	2	2	3	1	2	3
310	2	1	2	2	2	2	2	1	1	1	2	3	2	2	3	1	2	2
311	2	1	2	1	2	2	2	1	1	1	2	3	2	2	3	3	2	2
312	2	1	1	1	2	2	2	1	1	1	2	2	2	2	2	1	2	2
313	1	1	2	3	2	2	3	2	2	1	2	3	2	2	3	1	2	2
314	2	3	3	3	3	3	3	3	3	-1	3	3	3	2	3	3	2	3
315	3	3	3	3	2	3	3	3	3	3	3	3	2	3	3	3	2	3
316	2	1	1	1	2	2	2	1	2	1	2	2	2	2	2	1	2	2
317	1	1	2	2	2	2	1	1	2	2	2	2	2	1	1	1	2	2
318	1	3	2	2	1	2	1	2	3	3	2	2	3	3	1	1	2	2
319	2	1	2	2	1	2	2	1	2	1	2	2	2	2	1	1	2	2
320	2	1	2	2	1	2	1	1	2	3	2	2	3	3	1	3	2	2
321	2	1	2	2	1	2	1	1	2	1	2	2	2	2	2	1	2	2
322	2	1	1	2	2	2	1	1	2	2	2	2	2	1	1	1	2	2
323	3	3	1	3	3	2	3	3	3	3	3	3	3	3	3	3	-2	3
324	2	1	2	2	1	2	2	2	3	3	2	2	3	3	3	1	2	2
325	2	1	2	2	1	2	1	1	2	1	2	2	2	1	1	1	2	2
326	2	1	1	2	3	2	3	1	2	1	2	2	2	2	3	1	2	2
327	1	1	2	2	1	2	3	2	3	2	2	2	3	3	3	1	2	2
328	2	3	2	2	2	2	3	1	2	3	2	2	3	3	3	1	2	2
329	2	1	2	2	3	2	1	1	3	2	2	2	3	1	1	1	2	2
330	2	1	2	2	1	2	2	1	2	2	1	1	1	2	2	1	2	1
331	1	3	2	3	3	3	3	3	3	-1	2	3	3	3	3	3	2	2
332	1	3	2	2	1	2	3	1	3	3	2	2	3	2	3	1	2	2
333	1	1	2	2	1	2	3	1	3	3	2	2	3	2	3	1	2	2
334	2	2	1	1	2	2	1	2	1	2	1	1	2	2	1	1	2	1
335	1	2	1	1	2	2	1	3	1	2	1	1	2	2	1	3	2	1
336	3	3	3	3	2	3	3	3	3	3	3	3	2	3	3	3	2	3
337	3	1	3	2	1	2	3	3	3	1	3	2	1	2	3	3	2	3
338	1	1	2	2	1	2	1	2	1	2	2	1	1	2	1	1	2	2
339	3	3	3	3	2	3	3	3	3	3	3	3	2	3	3	3	2	3
340	1	3	3	1	1	2	1	3	3	2	3	3	2	2	3	3	2	3
341	3	1	3	2	1	2	3	3	3	1	3	2	1	2	3	3	2	3
342	3	3	3	3	2	3	3	3	-1	-1	3	3	2	3	3	3	2	3
343	3	2	3	3	1	3	3	3	3	3	3	3	3	3	3	3	2	3
344	3	2	3	3	3	3	3	3	3	2	3	3	2	3	3	3	2	3
345	1	1	1	2	1	1	1	2	1	1	2	2	1	2	1	2	2	2
346	3	2	3	3	2	2	1	3	3	2	3	3	2	3	3	3	2	3
347	1	2	2	1	2	2	1	3	1	2	1	3	2	3	3	3	2	1
348	2	2	1	3	2	3	3	3	3	2	1	3	2	3	3	3	2	1
349	1	2	2	2	2	1	1	2	1	2	2	1	2	2	1	2	2	2
350	1	3	1	1	2	3	3	3	1	2	3	3	2	3	3	3	2	3
351	-1	2	3	1	1	2	1	3	1	3	3	3	1	2	1	3	2	3
352	2	3	1	2	2	1	1	3	3	2	1	3	2	3	1	3	2	1
353	2	1	2	2	1	1	2	1	2	1	1	1	1	2	2	1	2	1
354	2	1	2	2	1	2	2	1	2	1	1	1	1	2	2	1	2	1
355	2	1	1	1	1	3	2	1	2	1	1	1	-1	2	2	1	2	1
356	2	1	2	1	1	1	1	1	3	1	3	3	3	3	2	1	2	3
357	3	3	2	3	3	3	3	3	3	3	3	3	3	3	3	3	2	3
358	3	3	3	3	3	3	3	1	-1	3	3	3	3	3	3	1	2	3
359	2	3	2	2	1	1	2	1	2	1	3	1	1	3	2	1	2	3
360	3	3	3	3	1	3	3	3	3	3	3	3	3	3	3	3	2	3
361	3	1	3	2	3	3	2	3	3	3	3	3	3	3	2	3	2	3
362	2	1	2	2	1	1	2	2	2	1	3	3	1	3	2	1	2	3
363	3	3	3	3	3	3	3	1	3	3	3	3	3	3	3	3	2	3
364	2	1	2	2	1	1	2	2	-2	1	3	3	1	3	2	3	2	3
365	1	1	3	2	1	1	2	2	3	1	3	3	1	3	2	2	2	3
366	2	1	3	2	1	3	2	1	3	1	3	3	3	3	2	1	2	3
367	1	2	2	1	2	1	2	2	2	1	1	2	1	1	1	1	2	1
368	3	1	2	3	1	1	2	2	3	1	3	3	3	3	2	1	2	3
369	1	2	2	1	1	2	3	2	3	3	2	3	3	2	3	3	2	2
370	1	2	2	2	1	2	1	1	2	2	2	2	1	2	1	1	2	2
371	1	2	1	2	1	2	1	2	3	2	3	2	2	2	1	3	2	3
372	1	2	2	1	1	1	2	2	1	1	2	2	1	2	1	1	2	2
373	2	2	2	2	2	2	1	1	2	1	2	2	2	2	1	1	2	2
374	2	2	2	2	1	1	1	1	2	2	2	2	2	2	1	1	2	2
375	2	2	2	3	1	2	3	2	3	3	2	3	3	2	3	1	2	2
376	3	-1	2	3	1	3	3	3	3	3	2	3	3	3	3	3	2	-2
377	3	3	3	3	1	3	3	3	3	3	3	3	3	3	3	3	2	3
378	3	3	3	3	3	3	3	1	3	3	3	3	3	3	3	1	3	3
379	3	2	2	3	1	3	3	1	2	2	2	3	1	3	3	1	2	2
380	-1	2	3	2	1	2	3	2	3	2	3	3	1	2	3	3	2	3
